# Supplementary material for: Biglycan Alleviates Age-Related Muscle Atrophy and Hepatocellular Senescence
Source: Int J Mol Sci. 2025 Aug 26;26(17):8286. doi: 10.3390/ijms26178286 (PMC12428266; doi:10.3390/ijms26178286)
Supplement: Supplementary file 1 [file ijms-26-08286-s001.zip]

Archive with 1 entries (1 files):
- ijms-3805164-supplementary.pdf
